# Supplementary material for: Supplementing Single‐Arm Trials with External Control Arms—Evaluation of German Real‐World Data
Source: Clin Pharmacol Ther. 2025 Apr 16;118(6):1443–50. doi: 10.1002/cpt.3684 (PMC12641071; doi:10.1002/cpt.3684)
Supplement: Supplementary file 2 — Data S2. [file CPT-118-1443-s002.xlsx]

## Sheet: Table of contents
Table Number	Title
S3	Assessment of availability and importance of inclusion/exclusion criteria
S4	Assessment of availability of endpoints
S5	Categorization of inclusion/exclusion criteria and endpoints per trial
S6	ALS endpoint statistics
S7	BC endpoint statistics
S8	Feasibility of EHR-based BC SATs, stratified by trial characteristics

## Sheet: S3
Dimension	Availability - Claims data	Availability - Cancer registry - epidemiological	Availability - Cancer registry - clinical	Availability - ALS registry	Availability - EHR data	Importance - Claims data	Importance - Cancer registry - epidemiological	Importance - Cancer registry - clinical	Importance - ALS registry	Importance - EHR data
Age	1	1	1	1	1	3	3	3	3	3
Gender_male	1	1	1	1	1	3	3	3	3	3
Gender_female	1	1	1	1	1	3	3	3	3	3
Race	3	3	3	3	3	3	3	3	3	3
Contraception	3	3	3	3	3	1	1	1	1	1
Childbearing potential	2	3	3	2	2	1	1	1	1	1
Pregnancy	1	3	3	1	1	3	3	3	3	3
Breastfeeding	3	3	3	3	3	1	1	1	1	1
Menopause	2	1	1	1	2	3	3	3	3	3
Informed consent	3	3	3	3	3	1	1	1	1	1
Laboratory sample availability	3	3	3	3	3	1	1	1	1	1
Ability to take in treatment	3	3	3	3	3	1	1	1	1	1
Insurance status	1	3	3	3	1	1	1	1	1	1
Relation to sponsor	3	3	3	3	3	1	1	1	1	1
BC general	1	1	1	1	1	3	3	3	3	3
BC with other treatment infeasible	2	2	2	3	2	3	3	3	3	3
BC metastatic	1	1	1	3	1	3	3	3	3	3
Laterality_location	1	1	1	3	1	3	3	3	3	3
HER2	3	1	1	3	1	3	3	3	3	3
ER	3	1	1	3	1	3	3	3	3	3
PR	3	1	1	3	1	3	3	3	3	3
FGFR1	3	3	3	3	3	3	3	3	3	3
AR	3	3	3	3	3	3	3	3	3	3
PRLR	3	3	3	3	3	3	3	3	3	3
BRCA1 or BRCA2 mutation	3	3	3	3	3	3	3	3	3	3
p53 mutation	3	3	3	3	3	3	3	3	3	3
ErbB2 mutation	3	3	3	3	3	3	3	3	3	3
BC with other genetic mutations	3	3	3	3	3	3	3	3	3	3
Histopathology-defined subtype	3	3	3	3	3	3	3	3	3	3
Symptom-defined subtype	3	3	3	3	1	3	3	3	3	3
miRNA-defined subtype	3	3	3	3	3	3	3	3	3	3
Histochemically defined subtype	3	3	3	3	3	3	3	3	3	3
ECOG or similar performance scores	3	3	1	3	3	3	3	3	3	3
RECIST_staging_tumor size	3	1	1	3	1	3	3	3	3	3
Residual disease	3	1	1	3	3	3	3	3	3	3
Life expectancy	2	2	2	3	2	3	3	3	3	3
Organ function	2	3	3	2	1	3	3	3	3	3
Time since symptom onset	2	3	3	2	2	3	3	3	3	3
Treatment history general	1	3	3	3	1	3	3	3	3	3
Unauthorized medicines	3	3	3	3	3	2	2	2	2	2
Vaccination	1	3	3	3	1	1	1	1	1	1
Experimental drugs or other trial participation	3	3	3	3	3	2	2	2	2	2
Surgery	1	3	3	3	1	3	3	3	3	3
Disease history general	1	3	3	1	1	3	3	3	3	3
Disease history graded	3	3	3	3	1	2	3	3	2	2
Disease history uncontrolled	3	3	3	3	1	2	3	3	2	2
Disease history through laboratory testing	3	3	3	3	3	3	3	3	3	3
Weight_BMI	3	3	3	3	1	1	1	1	1	1
Other genetic mutations	3	3	3	3	3	3	3	3	3	3
Psychological assessment outside routing care	3	3	3	2	3	1	1	1	1	1
Family history	3	3	3	1	1	1	1	1	1	1
ALS general	2	3	3	1	1	3	3	3	3	3
Sporadic ALS	3	3	3	1	1	3	3	3	3	3
Familial ALS	3	3	3	1	1	3	3	3	3	3
Initial-site-derived subtype	3	3	3	1	3	3	3	3	3	3
Neuron-type-derived subtype	3	3	3	1	3	3	3	3	3	3
Omics-derived subtype	3	3	3	3	3	3	3	3	3	3
Age-of-onset-derived subtype	3	3	3	2	2	3	3	3	3	3

## Sheet: S4
Data source	Claims data	Cancer registry - epidemiological	Cancer registry - clinical	ALS registry	EHR data
RECIST ORR_CBR_CR_PR_SD	3	3	3	3	3
RECIST TTE	3	1	1	3	1
Survival	1	1	1	3	3
Change in tumor size	3	3	3	3	3
AE_safety general	1	3	3	3	1
Specific AEs routine	1	3	3	3	1
Specific AEs Non-routine testing	3	3	3	3	3
Specific AEs graded	3	3	3	3	3
Other tolerability	3	3	3	3	3
Laboratory measurements	3	3	3	3	3
Vital measurements	3	3	3	3	3
ECG_Imaging	3	3	3	3	3
ALS-related scores	3	3	3	3	3
Psychological scores	3	3	3	1	3
VAFS_Time to intervention	1	3	3	1	1
PROs	3	3	3	1	3
Treatment discontinuation	2	3	3	2	2

## Sheet: S5
Trial ID	2004-000572-14	2004-004796-11	2005-001499-10	2005-002132-94	2005-003493-19	2005-003656-35	2005-003945-16	2006-003085-34	2006-006474-21	2007-000348-28	2007-005400-40	2007-007257-31	2008-003527-24	2008-007350-35	2008-007495-20	2009-012706-39	2009-015658-39	2010-022842-26	2010-023987-41	2011-000454-32	2011-001765-41	2011-004189-13	2011-005328-17	2011-005334-20	2012-000394-23	2012-001201-24	2012-001628-37	2012-003065-17	2012-003510-13	2012-004860-22	2012-004956-12	2013-000123-13	2013-000698-57	2013-001416-30	2013-003194-10	2013-004139-62	2013-004600-19	2014-001458-40	2014-003723-21	2014-004194-16	2014-005387-15	2015-000580-14	2015-001587-19	2015-001603-32	2017-000641-44	2017-001054-34	2017-002289-35	2018-002514-12	2018-003996-37
Link	https://www.clinicaltrialsregister.eu/ctr-search/trial/2004-000572-14/BE	https://www.clinicaltrialsregister.eu/ctr-search/trial/2004-004796-11/DE	https://www.clinicaltrialsregister.eu/ctr-search/trial/2005-001499-10/ES	https://www.clinicaltrialsregister.eu/ctr-search/trial/2005-002132-94/DE	https://www.clinicaltrialsregister.eu/ctr-search/trial/2005-003493-19/ES	https://www.clinicaltrialsregister.eu/ctr-search/trial/2005-003656-35/AT	https://www.clinicaltrialsregister.eu/ctr-search/trial/2005-003945-16/LV	https://www.clinicaltrialsregister.eu/ctr-search/trial/2006-003085-34/BE	https://www.clinicaltrialsregister.eu/ctr-search/trial/2006-006474-21/FR	https://www.clinicaltrialsregister.eu/ctr-search/trial/2007-000348-28/DE	https://www.clinicaltrialsregister.eu/ctr-search/trial/2007-005400-40/GR	https://www.clinicaltrialsregister.eu/ctr-search/trial/2007-007257-31/PT	https://www.clinicaltrialsregister.eu/ctr-search/trial/2008-003527-24/FI	https://www.clinicaltrialsregister.eu/ctr-search/trial/2008-007350-35/FR	https://www.clinicaltrialsregister.eu/ctr-search/trial/2008-007495-20/AT	https://www.clinicaltrialsregister.eu/ctr-search/trial/2009-012706-39/DE	https://www.clinicaltrialsregister.eu/ctr-search/trial/2009-015658-39/IT	https://www.clinicaltrialsregister.eu/ctr-search/trial/2010-022842-26/NL	https://www.clinicaltrialsregister.eu/ctr-search/trial/2010-023987-41/NL	https://www.clinicaltrialsregister.eu/ctr-search/trial/2011-000454-32/GB	https://www.clinicaltrialsregister.eu/ctr-search/trial/2011-001765-41/DE	https://www.clinicaltrialsregister.eu/ctr-search/trial/2011-004189-13/AT	https://www.clinicaltrialsregister.eu/ctr-search/trial/2011-005328-17/BG	https://www.clinicaltrialsregister.eu/ctr-search/trial/2011-005334-20/AT	https://www.clinicaltrialsregister.eu/ctr-search/trial/2012-000394-23/DE	https://www.clinicaltrialsregister.eu/ctr-search/trial/2012-001201-24/ES	https://www.clinicaltrialsregister.eu/ctr-search/trial/2012-001628-37/AT	https://www.clinicaltrialsregister.eu/ctr-search/trial/2012-003065-17/ES	https://www.clinicaltrialsregister.eu/ctr-search/trial/2012-003510-13/IT	https://www.clinicaltrialsregister.eu/ctr-search/trial/2012-004860-22/BE	https://www.clinicaltrialsregister.eu/ctr-search/trial/2012-004956-12/IT	https://www.clinicaltrialsregister.eu/ctr-search/trial/2013-000123-13/BE	https://www.clinicaltrialsregister.eu/ctr-search/trial/2013-000698-57/BE	https://www.clinicaltrialsregister.eu/ctr-search/trial/2013-001416-30/ES	https://www.clinicaltrialsregister.eu/ctr-search/trial/2013-003194-10/IT	https://www.clinicaltrialsregister.eu/ctr-search/trial/2013-004139-62/ES	https://www.clinicaltrialsregister.eu/ctr-search/trial/2013-004600-19/IT	https://www.clinicaltrialsregister.eu/ctr-search/trial/2014-001458-40/BE	https://www.clinicaltrialsregister.eu/ctr-search/trial/2014-003723-21/BE	https://www.clinicaltrialsregister.eu/ctr-search/trial/2014-004194-16/IT	https://www.clinicaltrialsregister.eu/ctr-search/trial/2014-005387-15/BE	https://www.clinicaltrialsregister.eu/ctr-search/trial/2015-000580-14/FR	https://www.clinicaltrialsregister.eu/ctr-search/trial/2015-001587-19/GB	https://www.clinicaltrialsregister.eu/ctr-search/trial/2015-001603-32/DE	https://www.clinicaltrialsregister.eu/ctr-search/trial/2017-000641-44/SE	https://www.clinicaltrialsregister.eu/ctr-search/trial/2017-001054-34/BG	https://www.clinicaltrialsregister.eu/ctr-search/trial/2017-002289-35/ES	https://www.clinicaltrialsregister.eu/ctr-search/trial/2018-002514-12/IT	https://www.clinicaltrialsregister.eu/ctr-search/trial/2018-003996-37/DE
Is extension study	0	0	0	0	0	0	0	0	0	1	0	0	0	0	0	0	0	0	0	0	0	0	0	0	0	0	0	0	0	0	0	0	0	0	0	0	0	0	0	0	0	0	0	0	0	0	0	0	0
Inclusion/Exclusion Criteria
Age	0	0	1	0	1	1	1	0	1	0	1	1	1	1	1	0	1	0	1	1	1	0	1	1	1	1	1	1	0	1	0	1	0	1	1	1	1	0	1	1	1	1	1	0	1	1	1	1	1
Gender_male	0	0	0	0	0	0	0	0	0	0	0	0	0	0	1	0	0	0	0	0	0	0	0	0	0	0	0	0	0	0	0	0	0	0	0	0	0	0	0	0	0	0	0	0	0	0	0	0	0
Gender_female	0	0	0	0	0	0	1	0	1	0	0	1	1	1	1	0	1	0	0	0	1	0	0	0	0	1	0	1	0	1	0	0	0	0	1	0	1	0	1	0	1	1	1	0	1	0	0	0	1
Race	0	0	0	0	0	0	0	0	0	0	0	0	0	0	0	0	0	0	0	0	0	0	0	0	0	0	1	0	0	0	0	0	0	0	0	0	0	0	0	0	0	0	0	0	0	0	0	0	0
Contraception	0	0	0	0	1	1	1	0	0	1	1	1	0	1	0	1	1	0	0	0	1	0	1	1	1	1	1	0	0	0	0	1	0	1	0	0	0	1	0	1	0	1	0	0	0	1	1	0	1
Childbearing potential	0	0	0	0	0	0	0	0	0	0	0	0	0	0	0	0	0	0	0	0	0	0	0	0	0	0	0	0	0	0	0	0	0	0	0	0	0	0	0	0	0	0	0	0	0	0	0	0	0
Pregnancy	1	0	0	0	1	1	1	0	0	1	1	1	1	1	1	1	1	0	1	0	1	0	1	1	1	1	1	0	0	0	0	1	0	1	0	0	0	1	0	1	0	1	1	0	0	1	1	0	1
Breastfeeding	1	0	0	0	1	1	1	0	0	1	1	1	1	1	1	1	1	0	0	0	1	0	1	0	1	1	1	0	0	0	0	1	0	1	0	0	0	1	0	1	0	1	1	0	0	1	1	0	1
Menopause	0	1	0	0	0	0	0	0	0	0	0	0	0	0	0	0	0	0	1	1	0	0	0	0	0	0	0	1	1	1	0	0	0	0	0	1	0	0	0	0	1	0	1	1	0	0	0	0	0
Informed consent	0	1	0	0	0	1	1	0	0	1	1	1	1	1	1	1	1	1	1	1	1	0	1	1	1	1	1	0	0	1	0	1	0	1	1	1	1	0	0	1	1	1	1	0	1	1	1	1	1
Laboratory sample availability	0	0	0	0	1	1	1	0	0	1	0	1	0	0	0	0	1	0	0	1	1	0	0	0	1	0	0	0	0	1	0	0	1	0	0	1	0	0	0	1	1	1	0	0	0	0	0	0	1
Ability to take in treatment	0	1	1	0	0	1	1	1	0	0	1	1	1	1	1	1	1	1	1	1	1	0	1	1	1	1	1	1	1	1	0	1	1	1	1	1	1	0	0	1	1	1	1	0	1	1	0	1	1
Insurance status	0	0	0	0	0	0	0	0	0	0	0	0	0	1	0	0	0	0	0	0	0	0	0	0	0	0	0	0	0	0	0	0	0	0	0	0	0	0	0	0	0	1	0	0	0	0	0	0	0
Relation to sponsor	0	0	0	0	0	0	0	0	0	0	0	0	0	0	0	0	0	0	0	0	0	0	0	0	0	0	0	0	0	0	0	0	0	0	0	0	0	0	0	0	0	0	0	0	0	1	0	0	0
BC general	1	0	1	0	1	1	0	1	1	0	1	1	0	1	0	0	0	1	0	0	0	0	0	0	0	0	0	0	0	0	0	0	0	0	0	0	0	0	0	0	0	0	0	0	0	0	0	0	0
BC with other treatment infeasible	1	0	0	0	0	0	0	1	1	0	0	0	0	0	1	0	0	0	0	0	0	0	0	1	0	0	1	1	0	1	0	0	0	0	0	1	0	1	0	0	1	0	0	1	0	0	0	1	0
BC metastatic	1	1	1	0	1	1	1	1	1	0	1	1	1	1	1	0	0	0	1	1	1	0	1	1	1	1	1	1	1	1	1	1	1	1	0	1	1	1	0	1	1	1	0	1	0	1	1	1	1
BC_laterality_focal_centric	0	1	0	0	0	0	0	0	0	0	0	1	0	0	0	0	0	0	0	0	0	0	0	0	1	0	0	0	0	0	1	0	0	0	0	0	0	0	1	0	0	0	0	0	0	0	0	0	0
HER2	0	0	0	0	1	1	0	0	0	0	1	0	1	1	1	1	0	0	0	0	1	0	1	1	1	1	1	1	1	1	1	1	1	1	1	1	0	1	1	1	1	1	0	1	0	1	1	1	1
ER	0	1	0	0	0	0	1	0	0	0	0	0	0	1	0	0	1	0	1	1	0	0	0	0	1	1	0	1	1	1	1	0	1	0	0	1	0	0	1	1	1	0	0	1	0	0	1	1	1
PR	0	1	0	0	0	0	1	0	0	0	0	0	0	1	0	0	1	0	0	0	0	0	0	0	1	1	0	0	0	0	1	0	1	0	0	1	0	0	1	1	0	0	0	1	0	0	1	1	1
FGFR1	0	0	0	0	0	0	0	0	0	0	0	0	0	0	0	0	0	0	0	0	0	0	0	0	0	0	0	0	0	0	0	0	0	0	0	0	0	0	0	0	0	0	0	0	0	0	0	0	0
AR	0	0	0	0	0	0	0	0	0	0	0	0	0	0	0	0	0	0	0	0	0	0	0	0	0	0	0	0	1	0	0	0	1	0	0	0	0	0	0	0	0	0	0	0	0	0	0	0	0
PRLR	0	0	0	0	0	0	0	0	0	0	0	0	0	0	0	0	0	0	0	0	0	0	0	0	0	0	0	0	0	0	0	0	0	0	0	0	0	0	0	0	0	0	0	0	0	0	0	0	0
BRCA1 or BRCA2 mutation	0	0	0	0	0	0	0	0	0	0	0	0	0	0	0	0	0	0	0	0	0	0	0	0	0	0	0	0	0	0	0	0	0	0	0	0	0	0	0	0	0	1	1	0	0	1	0	0	0
p53 mutation	0	0	0	0	0	0	0	0	0	0	0	0	0	0	0	0	0	0	0	0	0	0	0	0	0	0	0	0	0	0	0	0	0	0	0	0	0	0	0	1	0	0	0	0	0	0	0	0	0
ErbB2 mutation	0	0	0	0	0	0	1	0	0	0	0	0	0	0	0	0	0	0	0	0	0	0	0	0	0	0	0	0	0	0	0	0	0	0	0	0	0	0	0	0	0	0	0	0	0	0	0	0	0
BC with other genetic mutations	0	0	0	0	0	0	0	0	0	0	0	0	0	0	0	0	0	0	0	0	0	0	0	0	0	0	0	0	0	0	0	0	0	0	0	0	0	0	0	0	0	0	0	0	0	0	0	0	0
Histopathology-defined subtype	0	0	0	0	0	0	0	0	0	0	0	0	0	0	0	0	0	0	0	0	0	0	0	0	0	0	0	0	0	0	0	0	0	0	0	0	0	0	0	0	0	0	0	0	0	0	0	0	0
Symptom-defined subtype	0	0	0	0	0	0	1	0	0	0	0	0	0	0	0	0	0	0	0	0	0	0	0	0	1	0	0	0	0	0	0	0	0	0	0	0	0	0	0	0	0	0	0	0	0	0	0	0	0
miRNA-defined subtype	0	0	0	0	0	0	0	0	0	0	0	0	0	0	0	0	0	0	0	0	0	0	0	0	0	0	0	0	0	0	0	0	0	0	0	0	0	0	0	0	0	0	0	0	0	0	0	0	0
Histochemically defined subtype	0	0	0	0	0	0	0	0	0	0	0	0	0	0	0	0	0	0	0	0	0	0	0	0	1	0	0	0	0	0	0	0	0	0	0	0	0	0	0	1	0	0	0	0	0	0	0	0	0
ECOG or similar performance scores	1	1	1	0	1	1	1	1	0	0	1	1	1	1	1	1	1	1	1	1	1	0	1	1	1	1	0	0	0	1	0	1	1	1	1	1	0	1	0	1	1	1	0	1	0	0	1	0	1
RECIST_staging_tumor size	1	0	0	0	1	1	1	1	1	0	1	1	0	0	1	0	1	1	1	1	1	0	1	1	1	1	0	1	1	1	1	0	0	1	1	1	0	0	1	0	1	1	0	0	0	0	1	1	1
Residual disease	0	0	0	0	0	0	0	0	0	0	0	0	0	0	0	0	0	0	0	0	0	0	0	0	0	0	0	0	0	0	0	0	0	0	0	0	0	0	0	0	0	0	0	0	0	0	0	0	0
Life expectancy	0	1	0	0	0	1	1	0	0	0	1	0	1	1	0	1	0	0	1	0	1	0	0	1	0	0	0	0	1	0	0	0	0	1	1	1	0	0	0	0	1	1	0	0	0	1	0	0	0
Organ function	0	1	1	0	1	1	1	0	0	0	1	1	0	0	1	1	1	1	0	0	0	0	0	0	0	0	1	0	0	0	0	0	0	0	0	0	0	1	0	0	0	0	0	0	0	1	0	0	1
Time since symptom onset	0	0	0	0	0	0	0	0	0	0	0	0	0	0	0	0	0	0	0	0	0	0	0	0	0	0	0	0	0	0	0	0	0	0	0	0	0	0	0	0	0	0	0	0	0	0	0	0	0
Treatment history general	1	1	1	0	1	1	1	1	1	0	1	1	1	1	1	1	1	1	1	1	1	0	1	1	1	1	1	1	1	1	1	1	1	1	1	1	1	1	0	1	1	1	1	1	1	1	1	1	1
Unauthorized medicines	0	0	0	0	0	0	0	0	0	0	0	0	0	0	0	0	0	0	0	1	0	0	0	0	0	0	0	0	0	0	0	0	0	0	0	0	1	0	0	0	0	0	0	0	0	0	0	0	0
Vaccination	0	0	0	0	1	0	0	0	0	0	0	0	0	0	0	0	0	0	0	0	0	0	0	0	1	0	0	0	0	0	0	0	0	0	0	0	0	0	0	0	0	0	0	0	0	0	0	0	1
Experimental drugs or other trial participation	1	0	0	0	0	1	1	0	1	0	1	1	1	1	1	1	1	0	0	1	0	0	1	1	1	1	1	0	1	1	0	1	1	0	1	0	0	1	0	1	1	0	0	0	0	1	0	0	1
Surgery	0	1	0	0	0	1	1	0	0	0	0	1	1	1	1	1	0	1	0	1	1	0	1	1	0	0	0	0	1	0	0	0	0	1	1	1	0	0	0	1	0	0	1	0	0	1	0	0	0
Disease history general	1	1	1	0	1	1	1	1	1	1	1	1	1	1	1	1	1	1	1	1	1	0	1	1	1	1	1	0	1	1	1	1	1	1	1	1	0	1	1	1	1	1	1	0	0	1	1	1	1
Disease history graded	0	0	0	0	0	1	0	1	1	0	0	1	1	1	1	1	0	0	0	1	1	0	1	1	1	0	1	0	0	0	0	0	0	1	0	1	0	1	0	0	1	1	0	0	0	1	1	1	1
Disease history uncontrolled	0	1	0	0	1	1	1	1	1	1	1	1	1	1	1	0	0	0	0	1	1	0	1	1	1	1	1	0	1	1	0	1	0	0	0	1	0	1	0	0	1	1	1	0	0	1	0	0	0
Disease history through laboratory testing	0	1	0	0	1	1	0	0	0	0	1	1	1	1	0	1	1	0	1	1	1	0	1	1	1	1	1	0	0	1	0	1	1	1	1	1	0	1	1	1	1	1	1	0	0	1	1	0	1
Weight_BMI	0	0	0	0	0	0	0	0	0	0	0	0	0	0	0	0	0	0	0	0	0	0	0	0	0	0	0	0	0	0	0	0	0	0	0	0	0	0	0	0	0	0	0	0	0	0	0	0	0
Other genetic mutations	0	0	0	0	0	0	0	0	0	0	0	0	0	0	0	0	0	0	0	0	0	0	0	0	0	0	0	0	0	0	0	0	0	0	0	0	0	0	0	0	0	0	0	0	0	0	0	0	0
Psychological assessment outside routing care	0	0	0	0	0	0	0	0	0	0	0	0	0	0	0	0	0	0	0	0	0	0	0	0	0	0	0	0	0	0	0	0	0	0	0	0	0	0	0	0	0	0	0	0	0	0	0	0	0
Family history	0	0	0	0	0	0	0	0	0	0	0	0	0	0	0	0	0	0	0	0	0	0	0	0	0	0	0	0	0	0	0	0	0	0	0	0	0	0	0	0	0	0	0	0	0	0	0	0	0
ALS general	0	0	0	0	0	0	0	0	0	0	0	0	0	0	0	0	0	0	0	0	0	0	0	0	0	0	0	0	0	0	0	0	0	0	0	0	0	0	0	0	0	0	0	0	0	0	0	0	0
Spradic ALS	0	0	0	0	0	0	0	0	0	0	0	0	0	0	0	0	0	0	0	0	0	0	0	0	0	0	0	0	0	0	0	0	0	0	0	0	0	0	0	0	0	0	0	0	0	0	0	0	0
Familial ALS	0	0	0	0	0	0	0	0	0	0	0	0	0	0	0	0	0	0	0	0	0	0	0	0	0	0	0	0	0	0	0	0	0	0	0	0	0	0	0	0	0	0	0	0	0	0	0	0	0
Initial-site-derived subtype	0	0	0	0	0	0	0	0	0	0	0	0	0	0	0	0	0	0	0	0	0	0	0	0	0	0	0	0	0	0	0	0	0	0	0	0	0	0	0	0	0	0	0	0	0	0	0	0	0
Neuron-type-derived subtype	0	0	0	0	0	0	0	0	0	0	0	0	0	0	0	0	0	0	0	0	0	0	0	0	0	0	0	0	0	0	0	0	0	0	0	0	0	0	0	0	0	0	0	0	0	0	0	0	0
Omics-derived subtype	0	0	0	0	0	0	0	0	0	0	0	0	0	0	0	0	0	0	0	0	0	0	0	0	0	0	0	0	0	0	0	0	0	0	0	0	0	0	0	0	0	0	0	0	0	0	0	0	0
Age-of-onset-derived subtype	0	0	0	0	0	0	0	0	0	0	0	0	0	0	0	0	0	0	0	0	0	0	0	0	0	0	0	0	0	0	0	0	0	0	0	0	0	0	0	0	0	0	0	0	0	0	0	0	0
Other	0	0	0	0	0	0	0	0	0	0	0	0	0	0	0	0	0	0	0	0	0	0	0	0	0	0	0	0	0	0	0	0	0	0	0	0	0	0	0	0	0	0	0	0	0	0	0	0	0
Outcome_measures
RECIST ORR_CBR_CR_PR_SD	1	0	1	0	1	1	1	1	1	0	0	1	0	0	0	1	0	0	0	0	0	0	0	0	1	0	0	1	0	1	1	0	1	0	1	1	0	0	1	0	0	1	0	1	0	0	1	1	1
RECIST TTE	0	0	0	0	0	0	0	0	0	0	0	0	1	1	1	0	0	0	0	0	1	0	0	0	0	0	0	0	0	0	0	0	0	0	0	0	0	0	0	0	1	0	0	0	0	1	0	0	0
Survival	0	0	0	0	0	0	0	0	0	0	0	0	0	0	0	0	0	0	0	0	0	0	0	0	0	0	0	0	0	0	0	0	0	0	0	0	0	0	0	0	0	0	0	0	0	0	0	0	0
Change in tumor size	0	0	0	0	0	0	0	0	0	0	0	0	0	0	0	0	0	0	0	1	0	0	0	0	0	0	0	0	0	0	0	0	0	0	0	0	0	0	0	0	0	0	0	0	0	0	0	0	0
AE_safety general	0	0	0	0	0	0	0	0	0	1	0	0	0	0	0	0	0	0	0	0	0	0	1	1	0	0	0	0	1	0	0	1	0	1	0	0	1	1	0	0	0	0	0	0	0	0	1	0	0
Specific AEs routine	0	0	0	0	0	0	0	0	0	0	0	0	0	0	0	0	0	0	0	0	0	0	1	0	0	1	0	0	0	0	0	1	0	0	0	0	0	1	0	0	0	0	0	0	0	0	0	0	0
Specific AEs Non-routine testing	0	0	0	0	0	0	0	0	0	0	0	0	0	0	0	0	0	0	0	0	0	0	0	0	0	0	0	0	0	0	0	1	0	0	0	0	0	0	0	0	0	0	0	0	0	0	0	0	0
Specific AEs graded	0	0	0	0	0	0	0	0	0	0	0	0	0	0	0	0	0	0	0	0	0	0	1	0	0	0	1	0	0	0	0	1	0	0	0	0	0	1	0	0	0	0	0	0	1	0	0	0	0
Other tolerability	0	0	0	0	0	0	0	0	0	0	0	0	0	0	0	0	1	0	0	0	0	0	0	1	0	0	0	0	0	0	0	0	0	0	0	0	1	0	0	0	0	0	0	0	0	0	1	0	0
Laboratory measurements	0	1	0	0	0	0	0	0	0	0	1	0	0	0	0	0	0	1	1	0	0	0	1	0	0	0	0	0	0	0	0	1	0	0	0	1	0	0	0	1	1	0	1	0	0	0	1	0	0
Vital measurements	0	0	0	0	0	0	0	0	0	0	0	0	0	0	0	0	0	0	0	0	0	0	1	0	0	0	0	0	0	0	0	1	0	0	0	0	0	0	0	0	0	0	0	0	0	0	0	0	0
ECG_Imaging	0	0	0	0	0	0	0	0	0	0	0	0	0	0	0	0	0	0	0	0	0	0	1	0	0	0	0	0	0	0	0	0	0	0	0	0	0	0	0	0	0	0	0	0	0	0	0	0	0
ALS-related scores	0	0	0	0	0	0	0	0	0	0	0	0	0	0	0	0	0	0	0	0	0	0	0	0	0	0	0	0	0	0	0	0	0	0	0	0	0	0	0	0	0	0	0	0	0	0	0	0	0
Psychological scores	0	0	0	0	0	0	0	0	0	0	0	0	0	0	0	0	0	0	0	0	0	0	0	0	0	0	0	0	0	0	0	0	0	0	0	0	0	0	0	0	0	0	0	0	0	0	0	0	0
VAFS_Time to intervention	0	0	0	0	0	0	0	0	0	0	0	0	0	0	0	0	0	0	0	0	0	0	0	0	0	0	0	0	0	0	0	0	0	0	0	0	0	0	0	0	0	0	0	0	0	0	0	0	0
PROs	0	0	0	0	0	0	0	0	0	0	0	0	0	0	0	0	0	0	0	0	0	0	0	0	0	0	0	0	0	0	0	0	0	0	0	0	0	0	0	0	0	0	0	0	0	0	0	0	0
Treatment discontinuation	0	0	0	0	0	0	0	0	0	0	0	0	0	0	0	0	0	0	0	0	0	0	1	0	0	0	0	0	0	0	0	1	0	0	0	0	0	0	0	0	0	0	0	0	0	0	0	1	0
[truncated: 357 more columns]

## Sheet: S6
Endpoint	Count	Share
RECIST.ORR_CBR_CR_PR_SD	0	0
RECIST.TTE	0	0
Survival	2	0.181818
Change.in.tumor.size	0	0
AE_safety.general	5	0.454545
Specific.AEs.routine	2	0.181818
Specific.AEs.Non.routine.testing	1	0.0909091
Specific.AEs.graded	1	0.0909091
Other.tolerability	2	0.181818
Laboratory.measurements	4	0.363636
Vital.measurements	3	0.272727
ECG_Imaging	3	0.272727
ALS.related.scores	1	0.0909091
Psychological.scores	1	0.0909091
VAFS_Time.to.intervention	1	0.0909091
PROs	0	0
Treatment.discontinuation	1	0.0909091

## Sheet: S7
Endpoint	Count	Share
RECIST.ORR_CBR_CR_PR_SD	252	0.664908
RECIST.TTE	47	0.124011
Survival	7	0.0184697
Change.in.tumor.size	2	0.00527705
AE_safety.general	35	0.0923483
Specific.AEs.routine	12	0.0316623
Specific.AEs.Non.routine.testing	6	0.0158311
Specific.AEs.graded	17	0.0448549
Other.tolerability	13	0.0343008
Laboratory.measurements	51	0.134565
Vital.measurements	9	0.0237467
ECG_Imaging	13	0.0343008
ALS.related.scores	0	0
Psychological.scores	0	0
VAFS_Time.to.intervention	0	0
PROs	11	0.0290237
Treatment.discontinuation	10	0.0263852

## Sheet: S8
Trial characteristic	n total	n feasible	Percentage feasible
Trial phase
2	342	7	2.05
3	16	1	6.25
4	18	2	11.11
Year of entry
2004 - 2009	156	5	3.21
2010 - 2014	97	2	2.06
2015 - 2020	71	1	1.41
2021 - 2023	54	2	3.7
Sponsor type
Commercial	155	3	1.94
Non-Commercial	221	7	3.2
